# Supplementary material for: RWDisEnh+: Enhancing disease-enhancer association prediction through multiplex-heterogeneous networks
Source: PLoS One. 2026 Feb 20;21(2):e0341861. doi: 10.1371/journal.pone.0341861 (PMC12923038; doi:10.1371/journal.pone.0341861)
Supplement: S1 Table — (XLSX) [file pone.0341861.s001.xlsx]

## Sheet: S1 Table
Disease	Enhancer	Target Genes	SNP ID (P-value)	Location	Evidenced Sources (PubMed ID/UK Biobank)
asthma	chr10:6074002-6104800	IL2RA	rs11816044 (3.939e-06), rs12722502 (1.903e-14), rs2245675 (4.755e-06), rs2256852 (5.322e-06), rs7910961 (2.728e-06), rs1924138 (5.471e-06)	intron	UKBB
celiac disease	chr2:30439602-30453600	LBH	rs1355208 (2.035e-06), rs7579944 (9.7e-06)	intergenic	21383967, 20190752
coronary artery disease	chr9:21974127-21976127	CDKN2A	rs3731239 (1.8e-36), rs3731239 (1.916e-47), rs3731239 (1.25e-17), rs3731239 (4.224e-07), rs36228503 (2.624e-06), rs3731239 (7.55e-14), rs36228834 (1.833e-15), rs36228834 (4.65e-09), rs36228834 (6.8e-09), rs3731238 (2.997e-06), rs36228834 (1.67e-08)	intron	26343387, 29212778, 28714975, 21378988
rheumatoid arthritis	chr14:69236402-69258800	ZFP36L1	rs6740 (1.7e-07)	3_prime_UTR	24390342
rheumatoid arthritis	chr14:69236402-69258800	ZFP36L1	rs4902647 (4.6e-06), rs7146491 (2.6e-07), rs11158763 (6.3e-06), rs4899257 (3.1e-07), rs4902647 (6.9e-08), rs11158764 (1.1e-06), rs11158763 (9.4e-08), rs7146217 (2.7e-06), rs12434551 (6.2e-06), rs12435329 (6.9e-08), rs12434551 (9.3e-08), rs12435329 (5.7e-06), rs7146217 (3.6e-08)	downstream	24390342
rheumatoid arthritis	chr14:69236402-69258800	ZFP36L1	rs61985013 (2.6e-06), rs11624323 (2.5e-06), rs11625746 (1.4e-06), rs12887372 (1.6e-06), rs11628354 (3.1e-06)	intergenic	24390342
rheumatoid arthritis	chr14:69236402-69258800	ZFP36L1	rs36045050 (1.1e-06)	missense	24390342
rheumatoid arthritis	chr17:37910411-37959400	IKZF3	rs907091 (3.9e-08), rs907091 (2e-11), rs3764354 (7.5e-06)	3_prime_UTR	24390342
rheumatoid arthritis	chr17:37910411-37959400	IKZF3	rs12946510 (2.3e-08), rs12946510 (8.9e-12)	downstream	24390342
rheumatoid arthritis	chr17:37910411-37959400	IKZF3	rs2952140 (1.7e-11), rs10445308 (4.3e-12), rs2313430 (2.7e-08), rs2952140 (2.8e-08), rs2313430 (1.1e-11), rs10445308 (1.1e-08), rs12942330 (2.9e-08), rs11658993 (9.9e-09), rs12942330 (1.1e-11), rs112350333 (6.8e-06), rs11658993 (3.7e-12)	intron	24390342
rheumatoid arthritis	chr17:37910411-37959400	IKZF3	rs907092 (5.4e-12), rs907092 (1.4e-08)	synonymous	24390342
rheumatoid arthritis	chr4:26085002-26091000	RP11-263J14.1	rs10517086 (1.6e-16), rs17630466 (5.67e-13), rs10517086 (4.86e-07), rs4610320 (2.8e-08), rs11931282 (7.2e-09), rs11931282 (2.3e-08), rs932036 (2.4e-16), rs17630466 (2e-16), rs7441808 (2.1e-16), rs33943415 (5.9e-09), rs17630466 (3.607e-07), rs4610320 (9e-09), rs932036 (5.22e-07), rs33943415 (1.9e-08), rs34185821 (2.2e-16), rs932036 (2e-10), rs34185821 (2.1e-16), rs932036 (2.3e-16), rs7441808 (2e-1…	intron	20453842, 24390342, 23143596
systemic lupus erythematosus	chr1:206941402-206947400	IL10	rs3024493 (6e-08)	intron	26502338
type 2 diabetes	chr16:53799602-53801200	FTO	rs1421085 (4e-15)	intron	26818947
ulcerative colitis	chr15:67360202-67451200	SMAD3	rs17293632 (2e-08), rs17293632 (1e-07), rs17293632 (9.52e-06), rs2033784 (6.8e-06)	intron	28067908, 23128233, 26192919, 21297633
ulcerative colitis	chr17:37910411-37959400	IKZF3	rs907091 (6.49e-08), rs907091 (8.155e-09)	3_prime_UTR	23128233, 26192919
ulcerative colitis	chr17:37910411-37959400	IKZF3	rs12946510 (2e-16), rs12946510 (6.43e-08), rs12946510 (4.95e-10), rs12946510 (1e-25)	downstream	28067908, 23128233, 26192919
ulcerative colitis	chr17:37910411-37959400	IKZF3	rs2952140 (2.364e-09), rs12942330 (1.708e-11), rs2313430 (1.748e-09), rs11658993 (2.739e-11), rs10445308 (2.492e-11), rs10445308 (1.63e-10)	intron	23128233, 26192919
ulcerative colitis	chr17:37910411-37959400	IKZF3	rs907092 (7.53e-10), rs907092 (1.398e-10)	synonymous	23128233, 26192919
ulcerative colitis	chr17:40504602-40508200	STAT3	rs4103200 (6.26e-06), rs9891119 (2.721e-06), rs8075676 (5.891e-06), rs8076051 (5.011e-06)	intron	26192919
