# Supplementary material for: RWDisEnh+: Enhancing disease-enhancer association prediction through multiplex-heterogeneous networks
Source: PLoS One. 2026 Feb 20;21(2):e0341861. doi: 10.1371/journal.pone.0341861 (PMC12923038; doi:10.1371/journal.pone.0341861)
Supplement: S2 Table — (TXT) [file pone.0341861.s002.txt]

Disease	Enhancer	Gene	PathwayID	Description	p.adjust	GeneRatio	BgRatio	geneID	Count
acute myeloid leukemia	chr3:128197802-128206200, chr15:40379202-40400400, chr2:233154402-233159800, chr6:151193402-151207200, chr7:26135202-26143600, chr16:663202-685800, chr5:95251002-95284000, chrX:23575002-23575800, chr19:41367602-41372400, chr9:135460000-135540961	KNSTRN, LOC102723831, LOC124901432, STUB1, STUB1-DT, WDR90, JMJD8, WDR24, RHOT2, RHBDL1, MCTP1, BCKDHA, TMEM91, PPP1R26-AS1, LOC101928525, PIERCE1, LCN1, MRPS2, PPP1R26	hsa00785	Lipoic acid metabolism	0.0462611001433659	1/5	20/9447	593	1
acute myeloid leukemia	chr3:128197802-128206200, chr15:40379202-40400400, chr2:233154402-233159800, chr6:151193402-151207200, chr7:26135202-26143600, chr16:663202-685800, chr5:95251002-95284000, chrX:23575002-23575800, chr19:41367602-41372400, chr9:135460000-135540961	KNSTRN, LOC102723831, LOC124901432, STUB1, STUB1-DT, WDR90, JMJD8, WDR24, RHOT2, RHBDL1, MCTP1, BCKDHA, TMEM91, PPP1R26-AS1, LOC101928525, PIERCE1, LCN1, MRPS2, PPP1R26	hsa00640	Propanoate metabolism	0.0462611001433659	1/5	32/9447	593	1
acute myeloid leukemia	chr3:128197802-128206200, chr15:40379202-40400400, chr2:233154402-233159800, chr6:151193402-151207200, chr7:26135202-26143600, chr16:663202-685800, chr5:95251002-95284000, chrX:23575002-23575800, chr19:41367602-41372400, chr9:135460000-135540961	KNSTRN, LOC102723831, LOC124901432, STUB1, STUB1-DT, WDR90, JMJD8, WDR24, RHOT2, RHBDL1, MCTP1, BCKDHA, TMEM91, PPP1R26-AS1, LOC101928525, PIERCE1, LCN1, MRPS2, PPP1R26	hsa01210	2-Oxocarboxylic acid metabolism	0.0462611001433659	1/5	33/9447	593	1
adrenocortical carcinoma	chr5:1310402-1340200, chr5:1340202-1344600, chrX:128374202-128374800, chr11:2158202-2159200, chrX:8640202-8640600, chr5:1285516-1287516, chr6:167395002-167395200, chr5:1344602-1345400, chr6:151193402-151207200, chr5:1286194-1288194	LOC107985698, IGF2, INS-IGF2, ANOS1, TERT, LOC102723831, LOC124901432	hsa05225	Hepatocellular carcinoma	0.00289758562770633	2/2	170/9447	3481/7015	2
blepharophimosis syndrome	chr4:88923202-88924800, chr10:124217002-124220400, chr20:62588602-62596200, chr11:31676019-31679740, chr16:31275202-31281400, chr9:100548402-100549800, chr7:22760602-22771600, chr12:114703515-114705515, chr11:31534353-31542527, chr6:138229040-138231040	FAM13A, LOC124900732, ELP4, ITGAM, MSANTD3-TMEFF1, TMEFF1, ARFGEF3	hsa05134	Legionellosis	0.0218058642955434	1/1	56/9447	3684	1
blepharophimosis syndrome	chr4:88923202-88924800, chr10:124217002-124220400, chr20:62588602-62596200, chr11:31676019-31679740, chr16:31275202-31281400, chr9:100548402-100549800, chr7:22760602-22771600, chr12:114703515-114705515, chr11:31534353-31542527, chr6:138229040-138231040	FAM13A, LOC124900732, ELP4, ITGAM, MSANTD3-TMEFF1, TMEFF1, ARFGEF3	hsa05221	Acute myeloid leukemia	0.0218058642955434	1/1	68/9447	3684	1
blepharophimosis syndrome	chr4:88923202-88924800, chr10:124217002-124220400, chr20:62588602-62596200, chr11:31676019-31679740, chr16:31275202-31281400, chr9:100548402-100549800, chr7:22760602-22771600, chr12:114703515-114705515, chr11:31534353-31542527, chr6:138229040-138231040	FAM13A, LOC124900732, ELP4, ITGAM, MSANTD3-TMEFF1, TMEFF1, ARFGEF3	hsa05133	Pertussis	0.0218058642955434	1/1	78/9447	3684	1
blepharophimosis syndrome	chr4:88923202-88924800, chr10:124217002-124220400, chr20:62588602-62596200, chr11:31676019-31679740, chr16:31275202-31281400, chr9:100548402-100549800, chr7:22760602-22771600, chr12:114703515-114705515, chr11:31534353-31542527, chr6:138229040-138231040	FAM13A, LOC124900732, ELP4, ITGAM, MSANTD3-TMEFF1, TMEFF1, ARFGEF3	hsa05140	Leishmaniasis	0.0218058642955434	1/1	79/9447	3684	1
blepharophimosis syndrome	chr4:88923202-88924800, chr10:124217002-124220400, chr20:62588602-62596200, chr11:31676019-31679740, chr16:31275202-31281400, chr9:100548402-100549800, chr7:22760602-22771600, chr12:114703515-114705515, chr11:31534353-31542527, chr6:138229040-138231040	FAM13A, LOC124900732, ELP4, ITGAM, MSANTD3-TMEFF1, TMEFF1, ARFGEF3	hsa04610	Complement and coagulation cascades	0.0218058642955434	1/1	88/9447	3684	1
blepharophimosis syndrome	chr4:88923202-88924800, chr10:124217002-124220400, chr20:62588602-62596200, chr11:31676019-31679740, chr16:31275202-31281400, chr9:100548402-100549800, chr7:22760602-22771600, chr12:114703515-114705515, chr11:31534353-31542527, chr6:138229040-138231040	FAM13A, LOC124900732, ELP4, ITGAM, MSANTD3-TMEFF1, TMEFF1, ARFGEF3	hsa04640	Hematopoietic cell lineage	0.0218058642955434	1/1	100/9447	3684	1
blepharophimosis syndrome	chr4:88923202-88924800, chr10:124217002-124220400, chr20:62588602-62596200, chr11:31676019-31679740, chr16:31275202-31281400, chr9:100548402-100549800, chr7:22760602-22771600, chr12:114703515-114705515, chr11:31534353-31542527, chr6:138229040-138231040	FAM13A, LOC124900732, ELP4, ITGAM, MSANTD3-TMEFF1, TMEFF1, ARFGEF3	hsa05150	Staphylococcus aureus infection	0.0218058642955434	1/1	102/9447	3684	1
blepharophimosis syndrome	chr4:88923202-88924800, chr10:124217002-124220400, chr20:62588602-62596200, chr11:31676019-31679740, chr16:31275202-31281400, chr9:100548402-100549800, chr7:22760602-22771600, chr12:114703515-114705515, chr11:31534353-31542527, chr6:138229040-138231040	FAM13A, LOC124900732, ELP4, ITGAM, MSANTD3-TMEFF1, TMEFF1, ARFGEF3	hsa05146	Amoebiasis	0.0218058642955434	1/1	103/9447	3684	1
blepharophimosis syndrome	chr4:88923202-88924800, chr10:124217002-124220400, chr20:62588602-62596200, chr11:31676019-31679740, chr16:31275202-31281400, chr9:100548402-100549800, chr7:22760602-22771600, chr12:114703515-114705515, chr11:31534353-31542527, chr6:138229040-138231040	FAM13A, LOC124900732, ELP4, ITGAM, MSANTD3-TMEFF1, TMEFF1, ARFGEF3	hsa04670	Leukocyte transendothelial migration	0.0218293873422483	1/1	116/9447	3684	1
blepharophimosis syndrome	chr4:88923202-88924800, chr10:124217002-124220400, chr20:62588602-62596200, chr11:31676019-31679740, chr16:31275202-31281400, chr9:100548402-100549800, chr7:22760602-22771600, chr12:114703515-114705515, chr11:31534353-31542527, chr6:138229040-138231040	FAM13A, LOC124900732, ELP4, ITGAM, MSANTD3-TMEFF1, TMEFF1, ARFGEF3	hsa04145	Phagosome	0.0239370523270172	1/1	159/9447	3684	1
blepharophimosis syndrome	chr4:88923202-88924800, chr10:124217002-124220400, chr20:62588602-62596200, chr11:31676019-31679740, chr16:31275202-31281400, chr9:100548402-100549800, chr7:22760602-22771600, chr12:114703515-114705515, chr11:31534353-31542527, chr6:138229040-138231040	FAM13A, LOC124900732, ELP4, ITGAM, MSANTD3-TMEFF1, TMEFF1, ARFGEF3	hsa04514	Cell adhesion molecules	0.0239370523270172	1/1	160/9447	3684	1
blepharophimosis syndrome	chr4:88923202-88924800, chr10:124217002-124220400, chr20:62588602-62596200, chr11:31676019-31679740, chr16:31275202-31281400, chr9:100548402-100549800, chr7:22760602-22771600, chr12:114703515-114705515, chr11:31534353-31542527, chr6:138229040-138231040	FAM13A, LOC124900732, ELP4, ITGAM, MSANTD3-TMEFF1, TMEFF1, ARFGEF3	hsa05152	Tuberculosis	0.0239370523270172	1/1	182/9447	3684	1
blepharophimosis syndrome	chr4:88923202-88924800, chr10:124217002-124220400, chr20:62588602-62596200, chr11:31676019-31679740, chr16:31275202-31281400, chr9:100548402-100549800, chr7:22760602-22771600, chr12:114703515-114705515, chr11:31534353-31542527, chr6:138229040-138231040	FAM13A, LOC124900732, ELP4, ITGAM, MSANTD3-TMEFF1, TMEFF1, ARFGEF3	hsa04613	Neutrophil extracellular trap formation	0.0239370523270172	1/1	196/9447	3684	1
blepharophimosis syndrome	chr4:88923202-88924800, chr10:124217002-124220400, chr20:62588602-62596200, chr11:31676019-31679740, chr16:31275202-31281400, chr9:100548402-100549800, chr7:22760602-22771600, chr12:114703515-114705515, chr11:31534353-31542527, chr6:138229040-138231040	FAM13A, LOC124900732, ELP4, ITGAM, MSANTD3-TMEFF1, TMEFF1, ARFGEF3	hsa05202	Transcriptional misregulation in cancer	0.0239370523270172	1/1	201/9447	3684	1
blepharophimosis syndrome	chr4:88923202-88924800, chr10:124217002-124220400, chr20:62588602-62596200, chr11:31676019-31679740, chr16:31275202-31281400, chr9:100548402-100549800, chr7:22760602-22771600, chr12:114703515-114705515, chr11:31534353-31542527, chr6:138229040-138231040	FAM13A, LOC124900732, ELP4, ITGAM, MSANTD3-TMEFF1, TMEFF1, ARFGEF3	hsa04015	Rap1 signaling pathway	0.0239370523270172	1/1	212/9447	3684	1
blepharophimosis syndrome	chr4:88923202-88924800, chr10:124217002-124220400, chr20:62588602-62596200, chr11:31676019-31679740, chr16:31275202-31281400, chr9:100548402-100549800, chr7:22760602-22771600, chr12:114703515-114705515, chr11:31534353-31542527, chr6:138229040-138231040	FAM13A, LOC124900732, ELP4, ITGAM, MSANTD3-TMEFF1, TMEFF1, ARFGEF3	hsa04810	Regulation of actin cytoskeleton	0.0245580607600298	1/1	232/9447	3684	1
bronchial asthma	chr2:219965238-219974238, chr1:206941402-206947400, chr6:12902202-12905800, chr2:60691402-60718400, chrX:37639002-37678400, chr4:145487334-145489334, chrX:70441002-70448800, chr17:64299802-64307800, chr2:175626602-175632200	LOC105373891, PHACTR1, LANCL3, TSPAN7, SMAD1, DLG3, LOC124907909	hsa04390	Hippo signaling pathway	0.0105103957718431	2/4	157/9447	4086/1741	2
bronchial asthma	chr2:219965238-219974238, chr1:206941402-206947400, chr6:12902202-12905800, chr2:60691402-60718400, chrX:37639002-37678400, chr4:145487334-145489334, chrX:70441002-70448800, chr17:64299802-64307800, chr2:175626602-175632200	LOC105373891, PHACTR1, LANCL3, TSPAN7, SMAD1, DLG3, LOC124907909	hsa05202	Transcriptional misregulation in cancer	0.0105103957718431	2/4	201/9447	7102/4086	2
celiac disease	chr15:67360202-67451200, chr4:26085002-26091000, chr17:37910411-37959400, chr14:75986202-76011400, chr12:6420402-6449200, chr14:69236402-69258800, chr17:40504602-40508200, chr16:11440602-11455000, chr1:117095802-117109400	IFT43, CD27-AS1, CD27, LOC400499, TTF2	hsa04918	Thyroid hormone synthesis	0.0316317242964255	1/2	75/9447	8458	1
chronic kidney disease	chr20:56942402-56943200, chr13:72427002-72428800, chr4:89061202-89078800, chr3:187602695-187702695, chr3:187800876-187841876, chr4:88923202-88924800, chr3:187951516-187966329, chr3:187806802-187811600, chr3:187781802-187783600, chr1:192534107-192536107	FAM13A, LOC100131635, RTP2, SST, LOC124900732, LINC01991, LOC105371664, LOC105371665	hsa04971	Gastric acid secretion	0.029903673123743	1/1	76/9447	6750	1
chronic kidney disease	chr20:56942402-56943200, chr13:72427002-72428800, chr4:89061202-89078800, chr3:187602695-187702695, chr3:187800876-187841876, chr4:88923202-88924800, chr3:187951516-187966329, chr3:187806802-187811600, chr3:187781802-187783600, chr1:192534107-192536107	FAM13A, LOC100131635, RTP2, SST, LOC124900732, LINC01991, LOC105371664, LOC105371665	hsa04935	Growth hormone synthesis, secretion and action	0.029903673123743	1/1	122/9447	6750	1
chronic kidney disease	chr20:56942402-56943200, chr13:72427002-72428800, chr4:89061202-89078800, chr3:187602695-187702695, chr3:187800876-187841876, chr4:88923202-88924800, chr3:187951516-187966329, chr3:187806802-187811600, chr3:187781802-187783600, chr1:192534107-192536107	FAM13A, LOC100131635, RTP2, SST, LOC124900732, LINC01991, LOC105371664, LOC105371665	hsa04081	Hormone signaling	0.029903673123743	1/1	219/9447	6750	1
chronic kidney disease	chr20:56942402-56943200, chr13:72427002-72428800, chr4:89061202-89078800, chr3:187602695-187702695, chr3:187800876-187841876, chr4:88923202-88924800, chr3:187951516-187966329, chr3:187806802-187811600, chr3:187781802-187783600, chr1:192534107-192536107	FAM13A, LOC100131635, RTP2, SST, LOC124900732, LINC01991, LOC105371664, LOC105371665	hsa04024	cAMP signaling pathway	0.029903673123743	1/1	226/9447	6750	1
chronic kidney disease	chr20:56942402-56943200, chr13:72427002-72428800, chr4:89061202-89078800, chr3:187602695-187702695, chr3:187800876-187841876, chr4:88923202-88924800, chr3:187951516-187966329, chr3:187806802-187811600, chr3:187781802-187783600, chr1:192534107-192536107	FAM13A, LOC100131635, RTP2, SST, LOC124900732, LINC01991, LOC105371664, LOC105371665	hsa04080	Neuroactive ligand-receptor interaction	0.0391658727638402	1/1	370/9447	6750	1
cleft palate	chr9:100554802-100556800, chr9:100556802-100557800, chr9:100551602-100552200, chr17:54772238-54774238, chr15:32991002-32994400, chr7:101129817-101130058, chr5:1285516-1287516, chr1:105934-107935, chr7:156583402-156584600, chr7:156583562-156584711	MSANTD3-TMEFF1, TMEFF1, FMN1, SERPINE1, TERT	hsa04115	p53 signaling pathway	0.0428019690000363	1/2	75/9447	5054	1
cleft palate	chr9:100554802-100556800, chr9:100556802-100557800, chr9:100551602-100552200, chr17:54772238-54774238, chr15:32991002-32994400, chr7:101129817-101130058, chr5:1285516-1287516, chr1:105934-107935, chr7:156583402-156584600, chr7:156583562-156584711	MSANTD3-TMEFF1, TMEFF1, FMN1, SERPINE1, TERT	hsa04610	Complement and coagulation cascades	0.0428019690000363	1/2	88/9447	5054	1
cleft palate	chr9:100554802-100556800, chr9:100556802-100557800, chr9:100551602-100552200, chr17:54772238-54774238, chr15:32991002-32994400, chr7:101129817-101130058, chr5:1285516-1287516, chr1:105934-107935, chr7:156583402-156584600, chr7:156583562-156584711	MSANTD3-TMEFF1, TMEFF1, FMN1, SERPINE1, TERT	hsa04933	AGE-RAGE signaling pathway in diabetic complications	0.0428019690000363	1/2	101/9447	5054	1
cleft palate	chr9:100554802-100556800, chr9:100556802-100557800, chr9:100551602-100552200, chr17:54772238-54774238, chr15:32991002-32994400, chr7:101129817-101130058, chr5:1285516-1287516, chr1:105934-107935, chr7:156583402-156584600, chr7:156583562-156584711	MSANTD3-TMEFF1, TMEFF1, FMN1, SERPINE1, TERT	hsa05142	Chagas disease	0.0428019690000363	1/2	103/9447	5054	1
cleft palate	chr9:100554802-100556800, chr9:100556802-100557800, chr9:100551602-100552200, chr17:54772238-54774238, chr15:32991002-32994400, chr7:101129817-101130058, chr5:1285516-1287516, chr1:105934-107935, chr7:156583402-156584600, chr7:156583562-156584711	MSANTD3-TMEFF1, TMEFF1, FMN1, SERPINE1, TERT	hsa04066	HIF-1 signaling pathway	0.0428019690000363	1/2	110/9447	5054	1
cleft palate	chr9:100554802-100556800, chr9:100556802-100557800, chr9:100551602-100552200, chr17:54772238-54774238, chr15:32991002-32994400, chr7:101129817-101130058, chr5:1285516-1287516, chr1:105934-107935, chr7:156583402-156584600, chr7:156583562-156584711	MSANTD3-TMEFF1, TMEFF1, FMN1, SERPINE1, TERT	hsa04371	Apelin signaling pathway	0.0428019690000363	1/2	140/9447	5054	1
cleft palate	chr9:100554802-100556800, chr9:100556802-100557800, chr9:100551602-100552200, chr17:54772238-54774238, chr15:32991002-32994400, chr7:101129817-101130058, chr5:1285516-1287516, chr1:105934-107935, chr7:156583402-156584600, chr7:156583562-156584711	MSANTD3-TMEFF1, TMEFF1, FMN1, SERPINE1, TERT	hsa05226	Gastric cancer	0.0428019690000363	1/2	150/9447	7015	1
cleft palate	chr9:100554802-100556800, chr9:100556802-100557800, chr9:100551602-100552200, chr17:54772238-54774238, chr15:32991002-32994400, chr7:101129817-101130058, chr5:1285516-1287516, chr1:105934-107935, chr7:156583402-156584600, chr7:156583562-156584711	MSANTD3-TMEFF1, TMEFF1, FMN1, SERPINE1, TERT	hsa04218	Cellular senescence	0.0428019690000363	1/2	157/9447	5054	1
cleft palate	chr9:100554802-100556800, chr9:100556802-100557800, chr9:100551602-100552200, chr17:54772238-54774238, chr15:32991002-32994400, chr7:101129817-101130058, chr5:1285516-1287516, chr1:105934-107935, chr7:156583402-156584600, chr7:156583562-156584711	MSANTD3-TMEFF1, TMEFF1, FMN1, SERPINE1, TERT	hsa04390	Hippo signaling pathway	0.0428019690000363	1/2	157/9447	5054	1
cleft palate	chr9:100554802-100556800, chr9:100556802-100557800, chr9:100551602-100552200, chr17:54772238-54774238, chr15:32991002-32994400, chr7:101129817-101130058, chr5:1285516-1287516, chr1:105934-107935, chr7:156583402-156584600, chr7:156583562-156584711	MSANTD3-TMEFF1, TMEFF1, FMN1, SERPINE1, TERT	hsa05225	Hepatocellular carcinoma	0.0428019690000363	1/2	170/9447	7015	1
colorectal cancer	chr11:2845202-2852800, chr12:11836402-11997800, chr2:233154402-233159800, chr6:151193402-151207200, chr17:16125784-16127785, chr12:12027802-12051800, chr17:16127122-16129123, chr16:663202-685800, chrX:128374202-128374800, chr10:90986602-91006000	ETV6, LOC102723831, LOC124901432, NCOR1, STUB1, STUB1-DT, WDR90, JMJD8, WDR24, RHOT2, RHBDL1, LOC107985698	hsa05202	Transcriptional misregulation in cancer	0.0345442255447241	2/5	201/9447	2120/9611	2
coronary heart disease	chr9:21974127-21976127, chr13:72427002-72428800, chr6:74596274-74597932, chr1:94374309-94376309, chr2:224465344-224467344, chr11:2184202-2187600, chr1:206941402-206947400, chr3:27548402-27550000, chr2:219965238-219974238, chr17:64299802-64307800	LOC101928516, LOC105377858, ARHGAP29-AS1, LOC105373891	hsa05219	Bladder cancer	0.0460863845072406	1/3	41/9447	1029	1
coronary heart disease	chr9:21974127-21976127, chr13:72427002-72428800, chr6:74596274-74597932, chr1:94374309-94376309, chr2:224465344-224467344, chr11:2184202-2187600, chr1:206941402-206947400, chr3:27548402-27550000, chr2:219965238-219974238, chr17:64299802-64307800	LOC101928516, LOC105377858, ARHGAP29-AS1, LOC105373891	hsa04672	Intestinal immune network for IgA production	0.0460863845072406	1/3	50/9447	5284	1
coronary heart disease	chr9:21974127-21976127, chr13:72427002-72428800, chr6:74596274-74597932, chr1:94374309-94376309, chr2:224465344-224467344, chr11:2184202-2187600, chr1:206941402-206947400, chr3:27548402-27550000, chr2:219965238-219974238, chr17:64299802-64307800	LOC101928516, LOC105377858, ARHGAP29-AS1, LOC105373891	hsa00270	Cysteine and methionine metabolism	0.0460863845072406	1/3	52/9447	4507	1
coronary heart disease	chr9:21974127-21976127, chr13:72427002-72428800, chr6:74596274-74597932, chr1:94374309-94376309, chr2:224465344-224467344, chr11:2184202-2187600, chr1:206941402-206947400, chr3:27548402-27550000, chr2:219965238-219974238, chr17:64299802-64307800	LOC101928516, LOC105377858, ARHGAP29-AS1, LOC105373891	hsa05218	Melanoma	0.0460863845072406	1/3	73/9447	1029	1
coronary heart disease	chr9:21974127-21976127, chr13:72427002-72428800, chr6:74596274-74597932, chr1:94374309-94376309, chr2:224465344-224467344, chr11:2184202-2187600, chr1:206941402-206947400, chr3:27548402-27550000, chr2:219965238-219974238, chr17:64299802-64307800	LOC101928516, LOC105377858, ARHGAP29-AS1, LOC105373891	hsa05223	Non-small cell lung cancer	0.0460863845072406	1/3	73/9447	1029	1
coronary heart disease	chr9:21974127-21976127, chr13:72427002-72428800, chr6:74596274-74597932, chr1:94374309-94376309, chr2:224465344-224467344, chr11:2184202-2187600, chr1:206941402-206947400, chr3:27548402-27550000, chr2:219965238-219974238, chr17:64299802-64307800	LOC101928516, LOC105377858, ARHGAP29-AS1, LOC105373891	hsa01524	Platinum drug resistance	0.0460863845072406	1/3	75/9447	1029	1
coronary heart disease	chr9:21974127-21976127, chr13:72427002-72428800, chr6:74596274-74597932, chr1:94374309-94376309, chr2:224465344-224467344, chr11:2184202-2187600, chr1:206941402-206947400, chr3:27548402-27550000, chr2:219965238-219974238, chr17:64299802-64307800	LOC101928516, LOC105377858, ARHGAP29-AS1, LOC105373891	hsa04115	p53 signaling pathway	0.0460863845072406	1/3	75/9447	1029	1
coronary heart disease	chr9:21974127-21976127, chr13:72427002-72428800, chr6:74596274-74597932, chr1:94374309-94376309, chr2:224465344-224467344, chr11:2184202-2187600, chr1:206941402-206947400, chr3:27548402-27550000, chr2:219965238-219974238, chr17:64299802-64307800	LOC101928516, LOC105377858, ARHGAP29-AS1, LOC105373891	hsa05214	Glioma	0.0460863845072406	1/3	76/9447	1029	1
coronary heart disease	chr9:21974127-21976127, chr13:72427002-72428800, chr6:74596274-74597932, chr1:94374309-94376309, chr2:224465344-224467344, chr11:2184202-2187600, chr1:206941402-206947400, chr3:27548402-27550000, chr2:219965238-219974238, chr17:64299802-64307800	LOC101928516, LOC105377858, ARHGAP29-AS1, LOC105373891	hsa05212	Pancreatic cancer	0.0460863845072406	1/3	77/9447	1029	1
coronary heart disease	chr9:21974127-21976127, chr13:72427002-72428800, chr6:74596274-74597932, chr1:94374309-94376309, chr2:224465344-224467344, chr11:2184202-2187600, chr1:206941402-206947400, chr3:27548402-27550000, chr2:219965238-219974238, chr17:64299802-64307800	LOC101928516, LOC105377858, ARHGAP29-AS1, LOC105373891	hsa05220	Chronic myeloid leukemia	0.0460863845072406	1/3	77/9447	1029	1
cowden disease	chr10:89909402-89919200, chr10:89871002-89874800, chr10:90142802-90152600, chr17:5519002-5520600, chr10:89937602-89938400, chr11:1996802-2023400, chr16:208709-210709, chr11:5248002-5248400, chr11:5247491-5249491, chr11:5247402-5249402	LINC01375, LINC01374, NLRP1, LUC7L, HBG1, HBG2	hsa04621	NOD-like receptor signaling pathway	0.0200063512226104	1/1	189/9447	22861	1
endometriosis	chr9:22123402-22125200, chr9:22096002-22099600, chr9:22101602-22110600, chr9:22075795-22077795, chr1:241012202-241013200, chr9:22072402-22073600, chr9:22071264-22073264, chr9:22093330-22095330, chr9:21974127-21976127, chr6:12902202-12905800	CDKN2B-AS1, RGS7, PHACTR1	hsa05219	Bladder cancer	0.0324717854365246	1/2	41/9447	1029	1
endometriosis	chr9:22123402-22125200, chr9:22096002-22099600, chr9:22101602-22110600, chr9:22075795-22077795, chr1:241012202-241013200, chr9:22072402-22073600, chr9:22071264-22073264, chr9:22093330-22095330, chr9:21974127-21976127, chr6:12902202-12905800	CDKN2B-AS1, RGS7, PHACTR1	hsa00270	Cysteine and methionine metabolism	0.0324717854365246	1/2	52/9447	4507	1
endometriosis	chr9:22123402-22125200, chr9:22096002-22099600, chr9:22101602-22110600, chr9:22075795-22077795, chr1:241012202-241013200, chr9:22072402-22073600, chr9:22071264-22073264, chr9:22093330-22095330, chr9:21974127-21976127, chr6:12902202-12905800	CDKN2B-AS1, RGS7, PHACTR1	hsa05218	Melanoma	0.0324717854365246	1/2	73/9447	1029	1
endometriosis	chr9:22123402-22125200, chr9:22096002-22099600, chr9:22101602-22110600, chr9:22075795-22077795, chr1:241012202-241013200, chr9:22072402-22073600, chr9:22071264-22073264, chr9:22093330-22095330, chr9:21974127-21976127, chr6:12902202-12905800	CDKN2B-AS1, RGS7, PHACTR1	hsa05223	Non-small cell lung cancer	0.0324717854365246	1/2	73/9447	1029	1
endometriosis	chr9:22123402-22125200, chr9:22096002-22099600, chr9:22101602-22110600, chr9:22075795-22077795, chr1:241012202-241013200, chr9:22072402-22073600, chr9:22071264-22073264, chr9:22093330-22095330, chr9:21974127-21976127, chr6:12902202-12905800	CDKN2B-AS1, RGS7, PHACTR1	hsa01524	Platinum drug resistance	0.0324717854365246	1/2	75/9447	1029	1
endometriosis	chr9:22123402-22125200, chr9:22096002-22099600, chr9:22101602-22110600, chr9:22075795-22077795, chr1:241012202-241013200, chr9:22072402-22073600, chr9:22071264-22073264, chr9:22093330-22095330, chr9:21974127-21976127, chr6:12902202-12905800	CDKN2B-AS1, RGS7, PHACTR1	hsa04115	p53 signaling pathway	0.0324717854365246	1/2	75/9447	1029	1
endometriosis	chr9:22123402-22125200, chr9:22096002-22099600, chr9:22101602-22110600, chr9:22075795-22077795, chr1:241012202-241013200, chr9:22072402-22073600, chr9:22071264-22073264, chr9:22093330-22095330, chr9:21974127-21976127, chr6:12902202-12905800	CDKN2B-AS1, RGS7, PHACTR1	hsa05214	Glioma	0.0324717854365246	1/2	76/9447	1029	1
endometriosis	chr9:22123402-22125200, chr9:22096002-22099600, chr9:22101602-22110600, chr9:22075795-22077795, chr1:241012202-241013200, chr9:22072402-22073600, chr9:22071264-22073264, chr9:22093330-22095330, chr9:21974127-21976127, chr6:12902202-12905800	CDKN2B-AS1, RGS7, PHACTR1	hsa05212	Pancreatic cancer	0.0324717854365246	1/2	77/9447	1029	1
endometriosis	chr9:22123402-22125200, chr9:22096002-22099600, chr9:22101602-22110600, chr9:22075795-22077795, chr1:241012202-241013200, chr9:22072402-22073600, chr9:22071264-22073264, chr9:22093330-22095330, chr9:21974127-21976127, chr6:12902202-12905800	CDKN2B-AS1, RGS7, PHACTR1	hsa05220	Chronic myeloid leukemia	0.0324717854365246	1/2	77/9447	1029	1
endometriosis	chr9:22123402-22125200, chr9:22096002-22099600, chr9:22101602-22110600, chr9:22075795-22077795, chr1:241012202-241013200, chr9:22072402-22073600, chr9:22071264-22073264, chr9:22093330-22095330, chr9:21974127-21976127, chr6:12902202-12905800	CDKN2B-AS1, RGS7, PHACTR1	hsa01522	Endocrine resistance	0.0375305618129085	1/2	99/9447	1029	1
endometriosis	chr9:22123402-22125200, chr9:22096002-22099600, chr9:22101602-22110600, chr9:22075795-22077795, chr1:241012202-241013200, chr9:22072402-22073600, chr9:22071264-22073264, chr9:22093330-22095330, chr9:21974127-21976127, chr6:12902202-12905800	CDKN2B-AS1, RGS7, PHACTR1	hsa04934	Cushing syndrome	0.0458592525000389	1/2	155/9447	1029	1
endometriosis	chr9:22123402-22125200, chr9:22096002-22099600, chr9:22101602-22110600, chr9:22075795-22077795, chr1:241012202-241013200, chr9:22072402-22073600, chr9:22071264-22073264, chr9:22093330-22095330, chr9:21974127-21976127, chr6:12902202-12905800	CDKN2B-AS1, RGS7, PHACTR1	hsa04218	Cellular senescence	0.0458592525000389	1/2	157/9447	1029	1
endometriosis	chr9:22123402-22125200, chr9:22096002-22099600, chr9:22101602-22110600, chr9:22075795-22077795, chr1:241012202-241013200, chr9:22072402-22073600, chr9:22071264-22073264, chr9:22093330-22095330, chr9:21974127-21976127, chr6:12902202-12905800	CDKN2B-AS1, RGS7, PHACTR1	hsa04110	Cell cycle	0.0458592525000389	1/2	158/9447	1029	1
endometriosis	chr9:22123402-22125200, chr9:22096002-22099600, chr9:22101602-22110600, chr9:22075795-22077795, chr1:241012202-241013200, chr9:22072402-22073600, chr9:22071264-22073264, chr9:22093330-22095330, chr9:21974127-21976127, chr6:12902202-12905800	CDKN2B-AS1, RGS7, PHACTR1	hsa05225	Hepatocellular carcinoma	0.0458592525000389	1/2	170/9447	1029	1
esophageal carcinoma	chr13:73905435-73944915, chr13:73972794-74005015, chr7:117255202-117258200, chr2:233154402-233159800, chr10:90986602-91006000, chrX:8640202-8640600, chr17:15879602-15880800, chr15:40379202-40400400, chrX:105549002-105550400, chr6:151193402-151207200	KLF12, ANOS1, ADORA2B, KNSTRN, IL1RAPL2, LOC102723831, LOC124901432	hsa04270	Vascular smooth muscle contraction	0.0322642108605907	1/1	134/9447	136	1
esophageal carcinoma	chr13:73905435-73944915, chr13:73972794-74005015, chr7:117255202-117258200, chr2:233154402-233159800, chr10:90986602-91006000, chrX:8640202-8640600, chr17:15879602-15880800, chr15:40379202-40400400, chrX:105549002-105550400, chr6:151193402-151207200	KLF12, ANOS1, ADORA2B, KNSTRN, IL1RAPL2, LOC102723831, LOC124901432	hsa05034	Alcoholism	0.0322642108605907	1/1	191/9447	136	1
esophageal carcinoma	chr13:73905435-73944915, chr13:73972794-74005015, chr7:117255202-117258200, chr2:233154402-233159800, chr10:90986602-91006000, chrX:8640202-8640600, chr17:15879602-15880800, chr15:40379202-40400400, chrX:105549002-105550400, chr6:151193402-151207200	KLF12, ANOS1, ADORA2B, KNSTRN, IL1RAPL2, LOC102723831, LOC124901432	hsa04082	Neuroactive ligand signaling	0.0322642108605907	1/1	199/9447	136	1
esophageal carcinoma	chr13:73905435-73944915, chr13:73972794-74005015, chr7:117255202-117258200, chr2:233154402-233159800, chr10:90986602-91006000, chrX:8640202-8640600, chr17:15879602-15880800, chr15:40379202-40400400, chrX:105549002-105550400, chr6:151193402-151207200	KLF12, ANOS1, ADORA2B, KNSTRN, IL1RAPL2, LOC102723831, LOC124901432	hsa04015	Rap1 signaling pathway	0.0322642108605907	1/1	212/9447	136	1
esophageal carcinoma	chr13:73905435-73944915, chr13:73972794-74005015, chr7:117255202-117258200, chr2:233154402-233159800, chr10:90986602-91006000, chrX:8640202-8640600, chr17:15879602-15880800, chr15:40379202-40400400, chrX:105549002-105550400, chr6:151193402-151207200	KLF12, ANOS1, ADORA2B, KNSTRN, IL1RAPL2, LOC102723831, LOC124901432	hsa04020	Calcium signaling pathway	0.0322642108605907	1/1	254/9447	136	1
esophageal carcinoma	chr13:73905435-73944915, chr13:73972794-74005015, chr7:117255202-117258200, chr2:233154402-233159800, chr10:90986602-91006000, chrX:8640202-8640600, chr17:15879602-15880800, chr15:40379202-40400400, chrX:105549002-105550400, chr6:151193402-151207200	KLF12, ANOS1, ADORA2B, KNSTRN, IL1RAPL2, LOC102723831, LOC124901432	hsa04080	Neuroactive ligand-receptor interaction	0.0391658727638402	1/1	370/9447	136	1
gastric cancer	chr2:233154402-233159800, chr15:40379202-40400400, chr6:151193402-151207200, chr19:41367602-41372400, chr7:117255202-117258200, chr16:663202-685800, chr14:105232802-105261000, chr10:64736575-64738575, chr9:135460000-135540961, chr10:90986602-91006000	KNSTRN, LOC102723831, LOC124901432, BCKDHA, TMEM91, STUB1, STUB1-DT, WDR90, JMJD8, WDR24, RHOT2, RHBDL1, BRF1, BTBD6, PPP1R26-AS1, LOC101928525, PIERCE1, LCN1, MRPS2, PPP1R26	hsa00785	Lipoic acid metabolism	0.0462611001433659	1/5	20/9447	593	1
gastric cancer	chr2:233154402-233159800, chr15:40379202-40400400, chr6:151193402-151207200, chr19:41367602-41372400, chr7:117255202-117258200, chr16:663202-685800, chr14:105232802-105261000, chr10:64736575-64738575, chr9:135460000-135540961, chr10:90986602-91006000	KNSTRN, LOC102723831, LOC124901432, BCKDHA, TMEM91, STUB1, STUB1-DT, WDR90, JMJD8, WDR24, RHOT2, RHBDL1, BRF1, BTBD6, PPP1R26-AS1, LOC101928525, PIERCE1, LCN1, MRPS2, PPP1R26	hsa00640	Propanoate metabolism	0.0462611001433659	1/5	32/9447	593	1
gastric cancer	chr2:233154402-233159800, chr15:40379202-40400400, chr6:151193402-151207200, chr19:41367602-41372400, chr7:117255202-117258200, chr16:663202-685800, chr14:105232802-105261000, chr10:64736575-64738575, chr9:135460000-135540961, chr10:90986602-91006000	KNSTRN, LOC102723831, LOC124901432, BCKDHA, TMEM91, STUB1, STUB1-DT, WDR90, JMJD8, WDR24, RHOT2, RHBDL1, BRF1, BTBD6, PPP1R26-AS1, LOC101928525, PIERCE1, LCN1, MRPS2, PPP1R26	hsa01210	2-Oxocarboxylic acid metabolism	0.0462611001433659	1/5	33/9447	593	1
hemoglobinopathies	chr2:60719002-60776000, chr1:206941402-206947400, chrX:55056617-55058617, chrX:37639002-37678400, chr2:219965238-219974238, chr10:6074002-6104800, chr2:175626602-175632200, chr13:113759602-113760800, chr6:12902202-12905800, chr17:64299802-64307800	LANCL3, TSPAN7, LOC105373891, LOC124907909, TMEM255B, PHACTR1	hsa04672	Intestinal immune network for IgA production	0.0473874915821516	1/3	50/9447	5284	1
hirschsprung disease	chr1:206941402-206947400, chr10:6074002-6104800, chr2:219965238-219974238, chr2:60691402-60718400, chr6:12902202-12905800, chr17:64299802-64307800, chr10:6107202-6117600, chr7:128572802-128578000, chr21:45600202-45618000, chr12:114703515-114705515	LOC105373891, PHACTR1, RBM17, LINC01000, LINC01694, LOC107985485	hsa04672	Intestinal immune network for IgA production	0.0211158316830538	1/2	50/9447	5284	1
holoprosencephaly spectrum	chr7:156583562-156584711, chr1:105934-107935, chr7:156583402-156584600, chr1:209987802-209994800, chr9:100548402-100549800, chr17:54772238-54774238, chr4:88923202-88924800, chr15:32991002-32994400, chr22:19743002-19744600, chr14:60973427-60975430	SYT14, MSANTD3-TMEFF1, TMEFF1, FAM13A, LOC124900732, FMN1, MNAT1, TRMT5	hsa03022	Basal transcription factors	0.0066687837408701	1/1	44/9447	4331	1
holoprosencephaly spectrum	chr7:156583562-156584711, chr1:105934-107935, chr7:156583402-156584600, chr1:209987802-209994800, chr9:100548402-100549800, chr17:54772238-54774238, chr4:88923202-88924800, chr15:32991002-32994400, chr22:19743002-19744600, chr14:60973427-60975430	SYT14, MSANTD3-TMEFF1, TMEFF1, FAM13A, LOC124900732, FMN1, MNAT1, TRMT5	hsa03420	Nucleotide excision repair	0.0066687837408701	1/1	63/9447	4331	1
lung cancer	chr17:7531602-7539800, chr19:45980761-45982761, chr17:7576002-7581800, chr5:1340202-1344600, chr13:48610842-48612843, chr5:1310402-1340200, chr17:7620215-7622216, chr17:7464409-7466410, chr5:1725202-1726000, chr19:46319965-46320115	SENP3-EIF4A1, EIF4A1, SNORA67, SNORA48, SNORD10, CD68, SHBG, HIF3A	hsa04142	Lysosome	0.0140785434529481	1/1	133/9447	968	1
obesity	chr9:104183202-104211400, chr10:114792602-114841400, chr11:72463802-72492000, chr3:185499202-185517400, chr3:123036602-123074000, chr12:121412402-121416200, chr10:12304602-12308600, chr12:121416402-121424400, chr15:62390602-62392000, chr11:2181419-2183419	LOC101927692, FHIP2A, LOC105374254, LIPH, PDIA5, RNF34, TLN2	hsa04611	Platelet activation	0.0267809886736529	1/1	126/9447	83660	1
obesity	chr9:104183202-104211400, chr10:114792602-114841400, chr11:72463802-72492000, chr3:185499202-185517400, chr3:123036602-123074000, chr12:121412402-121416200, chr10:12304602-12308600, chr12:121416402-121424400, chr15:62390602-62392000, chr11:2181419-2183419	LOC101927692, FHIP2A, LOC105374254, LIPH, PDIA5, RNF34, TLN2	hsa04510	Focal adhesion	0.0267809886736529	1/1	203/9447	83660	1
obesity	chr9:104183202-104211400, chr10:114792602-114841400, chr11:72463802-72492000, chr3:185499202-185517400, chr3:123036602-123074000, chr12:121412402-121416200, chr10:12304602-12308600, chr12:121416402-121424400, chr15:62390602-62392000, chr11:2181419-2183419	LOC101927692, FHIP2A, LOC105374254, LIPH, PDIA5, RNF34, TLN2	hsa04015	Rap1 signaling pathway	0.0267809886736529	1/1	212/9447	83660	1
obesity	chr9:104183202-104211400, chr10:114792602-114841400, chr11:72463802-72492000, chr3:185499202-185517400, chr3:123036602-123074000, chr12:121412402-121416200, chr10:12304602-12308600, chr12:121416402-121424400, chr15:62390602-62392000, chr11:2181419-2183419	LOC101927692, FHIP2A, LOC105374254, LIPH, PDIA5, RNF34, TLN2	hsa05166	Human T-cell leukemia virus 1 infection	0.0267809886736529	1/1	224/9447	83660	1
obesity	chr9:104183202-104211400, chr10:114792602-114841400, chr11:72463802-72492000, chr3:185499202-185517400, chr3:123036602-123074000, chr12:121412402-121416200, chr10:12304602-12308600, chr12:121416402-121424400, chr15:62390602-62392000, chr11:2181419-2183419	LOC101927692, FHIP2A, LOC105374254, LIPH, PDIA5, RNF34, TLN2	hsa04820	Cytoskeleton in muscle cells	0.0267809886736529	1/1	233/9447	83660	1
obesity	chr9:104183202-104211400, chr10:114792602-114841400, chr11:72463802-72492000, chr3:185499202-185517400, chr3:123036602-123074000, chr12:121412402-121416200, chr10:12304602-12308600, chr12:121416402-121424400, chr15:62390602-62392000, chr11:2181419-2183419	LOC101927692, FHIP2A, LOC105374254, LIPH, PDIA5, RNF34, TLN2	hsa05131	Shigellosis	0.0267809886736529	1/1	253/9447	83660	1
prostate adenocarcinoma	chrX:8640202-8640600, chr11:2845202-2852800, chr5:1725202-1726000, chrX:23575002-23575800, chr17:16127122-16129123, chr17:16125784-16127785, chr11:16759202-16759800, chrX:107711402-107712600, chr13:73972794-74005015, chr13:73905435-73944915	ANOS1, NCOR1, KLF12	hsa01522	Endocrine resistance	0.0172188701880667	1/1	99/9447	9611	1
prostate adenocarcinoma	chrX:8640202-8640600, chr11:2845202-2852800, chr5:1725202-1726000, chrX:23575002-23575800, chr17:16127122-16129123, chr17:16125784-16127785, chr11:16759202-16759800, chrX:107711402-107712600, chr13:73972794-74005015, chr13:73905435-73944915	ANOS1, NCOR1, KLF12	hsa04350	TGF-beta signaling pathway	0.0172188701880667	1/1	110/9447	9611	1
prostate adenocarcinoma	chrX:8640202-8640600, chr11:2845202-2852800, chr5:1725202-1726000, chrX:23575002-23575800, chr17:16127122-16129123, chr17:16125784-16127785, chr11:16759202-16759800, chrX:107711402-107712600, chr13:73972794-74005015, chr13:73905435-73944915	ANOS1, NCOR1, KLF12	hsa04919	Thyroid hormone signaling pathway	0.0172188701880667	1/1	122/9447	9611	1
prostate adenocarcinoma	chrX:8640202-8640600, chr11:2845202-2852800, chr5:1725202-1726000, chrX:23575002-23575800, chr17:16127122-16129123, chr17:16125784-16127785, chr11:16759202-16759800, chrX:107711402-107712600, chr13:73972794-74005015, chr13:73905435-73944915	ANOS1, NCOR1, KLF12	hsa05202	Transcriptional misregulation in cancer	0.0212765957446808	1/1	201/9447	9611	1
renal cancer	chr11:68837002-68866200, chr11:69457802-69476800, chr11:69281002-69287200, chr11:69083602-69090000, chr11:69331202-69334200, chr11:68880643-68882644, chr11:69257002-69267000, chr11:69415853-69417854, chr11:69417602-69419000, chr11:69430402-69432400	CPT1A, LINC02747, SMIM38, TPCN2, LOC105369370, MYEOV	hsa00071	Fatty acid degradation	0.0384943191655439	1/2	43/9447	1374	1
renal cancer	chr11:68837002-68866200, chr11:69457802-69476800, chr11:69281002-69287200, chr11:69083602-69090000, chr11:69331202-69334200, chr11:68880643-68882644, chr11:69257002-69267000, chr11:69415853-69417854, chr11:69417602-69419000, chr11:69430402-69432400	CPT1A, LINC02747, SMIM38, TPCN2, LOC105369370, MYEOV	hsa01212	Fatty acid metabolism	0.0384943191655439	1/2	57/9447	1374	1
renal cancer	chr11:68837002-68866200, chr11:69457802-69476800, chr11:69281002-69287200, chr11:69083602-69090000, chr11:69331202-69334200, chr11:68880643-68882644, chr11:69257002-69267000, chr11:69415853-69417854, chr11:69417602-69419000, chr11:69430402-69432400	CPT1A, LINC02747, SMIM38, TPCN2, LOC105369370, MYEOV	hsa04920	Adipocytokine signaling pathway	0.0384943191655439	1/2	70/9447	1374	1
renal cancer	chr11:68837002-68866200, chr11:69457802-69476800, chr11:69281002-69287200, chr11:69083602-69090000, chr11:69331202-69334200, chr11:68880643-68882644, chr11:69257002-69267000, chr11:69415853-69417854, chr11:69417602-69419000, chr11:69430402-69432400	CPT1A, LINC02747, SMIM38, TPCN2, LOC105369370, MYEOV	hsa03320	PPAR signaling pathway	0.0384943191655439	1/2	76/9447	1374	1
renal cancer	chr11:68837002-68866200, chr11:69457802-69476800, chr11:69281002-69287200, chr11:69083602-69090000, chr11:69331202-69334200, chr11:68880643-68882644, chr11:69257002-69267000, chr11:69415853-69417854, chr11:69417602-69419000, chr11:69430402-69432400	CPT1A, LINC02747, SMIM38, TPCN2, LOC105369370, MYEOV	hsa04972	Pancreatic secretion	0.0384943191655439	1/2	106/9447	219931	1
renal cancer	chr11:68837002-68866200, chr11:69457802-69476800, chr11:69281002-69287200, chr11:69083602-69090000, chr11:69331202-69334200, chr11:68880643-68882644, chr11:69257002-69267000, chr11:69415853-69417854, chr11:69417602-69419000, chr11:69430402-69432400	CPT1A, LINC02747, SMIM38, TPCN2, LOC105369370, MYEOV	hsa04922	Glucagon signaling pathway	0.0384943191655439	1/2	107/9447	1374	1
renal cancer	chr11:68837002-68866200, chr11:69457802-69476800, chr11:69281002-69287200, chr11:69083602-69090000, chr11:69331202-69334200, chr11:68880643-68882644, chr11:69257002-69267000, chr11:69415853-69417854, chr11:69417602-69419000, chr11:69430402-69432400	CPT1A, LINC02747, SMIM38, TPCN2, LOC105369370, MYEOV	hsa04931	Insulin resistance	0.0384943191655439	1/2	109/9447	1374	1
renal cancer	chr11:68837002-68866200, chr11:69457802-69476800, chr11:69281002-69287200, chr11:69083602-69090000, chr11:69331202-69334200, chr11:68880643-68882644, chr11:69257002-69267000, chr11:69415853-69417854, chr11:69417602-69419000, chr11:69430402-69432400	CPT1A, LINC02747, SMIM38, TPCN2, LOC105369370, MYEOV	hsa04152	AMPK signaling pathway	0.0384943191655439	1/2	122/9447	1374	1
renal cancer	chr11:68837002-68866200, chr11:69457802-69476800, chr11:69281002-69287200, chr11:69083602-69090000, chr11:69331202-69334200, chr11:68880643-68882644, chr11:69257002-69267000, chr11:69415853-69417854, chr11:69417602-69419000, chr11:69430402-69432400	CPT1A, LINC02747, SMIM38, TPCN2, LOC105369370, MYEOV	hsa04936	Alcoholic liver disease	0.0395563234637473	1/2	144/9447	1374	1
renal cancer	chr11:68837002-68866200, chr11:69457802-69476800, chr11:69281002-69287200, chr11:69083602-69090000, chr11:69331202-69334200, chr11:68880643-68882644, chr11:69257002-69267000, chr11:69415853-69417854, chr11:69417602-69419000, chr11:69430402-69432400	CPT1A, LINC02747, SMIM38, TPCN2, LOC105369370, MYEOV	hsa04148	Efferocytosis	0.0395563234637473	1/2	157/9447	1374	1
thalassaemia	chr11:1996802-2023400, chr10:89622392-89624392, chr10:89622462-89624462, chr10:89621988-89623988, chr10:6074002-6104800, chr10:89909402-89919200, chr10:90142802-90152600, chr9:135460000-135540961, chr2:60691402-60718400, chr15:40379202-40400400	PANK1, LINC01375, LINC01374, PPP1R26-AS1, LOC101928525, PIERCE1, LCN1, MRPS2, PPP1R26, KNSTRN	hsa00770	Pantothenate and CoA biosynthesis	0.0199640202126843	1/3	21/9447	53354	1
type-1 diabetes	chr10:6107202-6117600, chr21:45600202-45618000, chr7:128572802-128578000, chr8:11342973-11344973, chr20:44739156-44740600, chr10:64445329-64445644, chr9:104183202-104211400, chr15:67360202-67451200, chr2:30439602-30453600, chr11:118947402-118955800	RBM17, LINC01694, LOC107985485, LINC01000, KCNK15-AS1, LOC124902439, UPK2	hsa00561	Glycerolipid metabolism	0.0325321980293197	1/2	65/9447	253558	1
type-1 diabetes	chr10:6107202-6117600, chr21:45600202-45618000, chr7:128572802-128578000, chr8:11342973-11344973, chr20:44739156-44740600, chr10:64445329-64445644, chr9:104183202-104211400, chr15:67360202-67451200, chr2:30439602-30453600, chr11:118947402-118955800	RBM17, LINC01694, LOC107985485, LINC01000, KCNK15-AS1, LOC124902439, UPK2	hsa00564	Glycerophospholipid metabolism	0.0325321980293197	1/2	103/9447	253558	1
ulcerative colitis	chr2:30439602-30453600, chr4:26085002-26091000, chr14:75986202-76011400, chr12:6420402-6449200, chr14:69236402-69258800, chr16:11440602-11455000, chr1:117095802-117109400	IFT43, CD27-AS1, CD27, LOC400499, TTF2	hsa00561	Glycerolipid metabolism	0.0431424781121013	1/3	65/9447	253558	1
ulcerative colitis	chr2:30439602-30453600, chr4:26085002-26091000, chr14:75986202-76011400, chr12:6420402-6449200, chr14:69236402-69258800, chr16:11440602-11455000, chr1:117095802-117109400	IFT43, CD27-AS1, CD27, LOC400499, TTF2	hsa04918	Thyroid hormone synthesis	0.0431424781121013	1/3	75/9447	8458	1
ulcerative colitis	chr2:30439602-30453600, chr4:26085002-26091000, chr14:75986202-76011400, chr12:6420402-6449200, chr14:69236402-69258800, chr16:11440602-11455000, chr1:117095802-117109400	IFT43, CD27-AS1, CD27, LOC400499, TTF2	hsa00564	Glycerophospholipid metabolism	0.0431424781121013	1/3	103/9447	253558	1
